# Supplementary material for: A Prospective Observational Cohort Study Comparing High-Complexity Against Conventional Pelvic Exenteration Surgery
Source: Cancers (Basel). 2025 Jan 1;17(1):111. doi: 10.3390/cancers17010111 (PMC11719841; doi:10.3390/cancers17010111)
Supplement: Supplementary file 1 [file cancers-17-00111-s001.zip]

Archive with 7 entries (7 files):
- Supplementary File S1 - Outcome Definitions.pdf
- Supplementary File S2 - Markov model parameters and assumptions.pdf
- Supplementary File S3 - Reporting checklists.pdf
- Table S1 - Unit Costs.pdf
- Table S2 - Detailed PROM analysis.pdf
- Table S3 - Health economic sub-analyses.pdf
- Table S4 - Health economic sensitivity analysis.pdf
